# Supplementary material for: Multi-source harmonic estimation method for distribution networks based on variational modal decomposition
Source: PLoS One. 2026 Mar 11;21(3):e0341910. doi: 10.1371/journal.pone.0341910 (PMC12978437; doi:10.1371/journal.pone.0341910)
Supplement: S1 File — (ZIP) [file pone.0341910.s001.zip]

Archive with 36 entries (35 files):
- minimal anonymized data set/
- minimal anonymized data set/1.png
- minimal anonymized data set/10.png
- minimal anonymized data set/11.png
- minimal anonymized data set/12.png
- minimal anonymized data set/13.png
- minimal anonymized data set/14.png
- minimal anonymized data set/15.png
- minimal anonymized data set/16.png
- minimal anonymized data set/17.png
- minimal anonymized data set/18.png
- minimal anonymized data set/19.png
- minimal anonymized data set/2.png
- minimal anonymized data set/20.png
- minimal anonymized data set/21.png
- minimal anonymized data set/22.png
- minimal anonymized data set/23.png
- minimal anonymized data set/24.png
- minimal anonymized data set/25.png
- minimal anonymized data set/26.png
- minimal anonymized data set/27.png
- minimal anonymized data set/28.png
- minimal anonymized data set/29.png
- minimal anonymized data set/3.png
- minimal anonymized data set/30.png
- minimal anonymized data set/31.png
- minimal anonymized data set/32.png
- minimal anonymized data set/33.png
- minimal anonymized data set/34.png
- minimal anonymized data set/35.png
- minimal anonymized data set/4.png
- minimal anonymized data set/5.png
- minimal anonymized data set/6.png
- minimal anonymized data set/7.png
- minimal anonymized data set/8.png
- minimal anonymized data set/9.png
